# Supplementary material for: Disparities in Liver Transplantation Among Native Americans and Hispanic Individuals: Insights from a Southwest Region Center in the United States of America
Source: J Clin Med. 2026 Jan 24;15(3):953. doi: 10.3390/jcm15030953 (PMC12898143; doi:10.3390/jcm15030953)
Supplement: Supplementary file 1 [file jcm-15-00953-s001.zip]

Archive with 1 entries (1 files):
- jcm-4091885-supplementary.pdf
